# Supplementary material for: Low level of interobserver concordance in assessing histological subtype and tumor grade in patients with penile cancer may impair patient care
Source: Virchows Arch. 2021 Dec 10;480(4):879–86. doi: 10.1007/s00428-021-03249-5 (PMC9023398; doi:10.1007/s00428-021-03249-5)
Supplement: Supplementary file 1 — Supplementary file1 (XLSX 32 KB) [file 428_2021_3249_MOESM1_ESM.xlsx]

## Sheet: raw data
GRADER 1			GRADER 2			GRADER 3			GRADER 4			GRADER 5			GRADER 6			GRADER 7			RE-REVIEW GRADER 1			RE-REVIEW GRADER 2
Histological subtype	Grade		Histological type	Grade		Histological type	Grade		Histological subtype	Grade		Histological subtype	Grade		Histological subtype	Grade		Histological subtype	Grade		Histological subtype	Grade		MF re-review Histological type	Grade
Usual	3		USUAL	3		squamous usual	3		usual	III		Non-HPV-related SCC (SCC, usual type)	III		USUAL	G2		usual	3		Usual	3		USUAL	3
Verrucous-usual	1		VERRUCOUS	1		warty	2		verrucous	I		Non-HPV-related SCC (Verrucuous carcinoma)	II		USUAL	G2		usual	1		Verrucous-usual	1		VERRUCOUS	1
Usual	3		USUAL	3		squamous usual	3		usual	III		HPV-related SCC (Warty-basaloid carcinoma)	III		WARTY	G2		usual	3		Usual	3		USUAL	3
Basaloid	3		BASALOID	3		basaloid	2		basalioid	III		HPV-related SCC (Basaloid squamous cell carcinoma)	III		BASALOID	G1		basaloid	2		Basaloid	3		BASALOID	3
Usual	2		USUAL	2		squamous usual	3		usual	II		Non-HPV-related SCC (SCC, usual type)	II		PAPILLARY-BASALOID	G1		usual	2		Usual	2		USUAL	2
Usual	3		USUAL	3		squamous usual	3		usual	III		HPV-related SCC (Warty carcinoma)	III		WARTY	G3		usual	3		Usual	3		USUAL	3
Not scanned																		not scanned			Not scanned
Usual	2		USUAL	2		warty	2		usual	I		HPV-related SCC (Warty carcinoma)	III		WARTY	G2		usual	2		Usual	2		USUAL	2
Not scanned																		not scanned			Not scanned
Basaloid	3		BASALOID	3		squamous usual	2		basaloid	III		HPV-related SCC (Basaloid squamous cell carcinoma)	III		BASALOID	G2		basaloid	3		Basaloid	3		BASALOID	3
Basaloid	2		USUAL	2		papillary basaloid	2		basaloid	III		Non-HPV-related SCC (SCC, usual type)	III		USUAL	G2		basaloid	2		Basaloid	2		BASALOID	2
Usual	2		USUAL	1		warty	2		usual	I		Non-HPV-related SCC (SCC, usual type)	II		VERRUCOUS	G1		usual	2		Usual	2		USUAL	1
Usual	2		VERRUCOUS	1		warty	2		usual	I		Non-HPV-related SCC (SCC, usual type)	II		USUAL	G2		usual	2		Usual	2		VERRUCOUS	1
Usual	1		USUAL	1		squamous usual	2		usual	I		Non-HPV-related SCC (SCC, usual type)	II		USUAL	G2		usual	1		Usual	1		USUAL	1
Usual	2		USUAL	2		squamous usual	3		usual	II		Non-HPV-related SCC (SCC, usual type)	III		WARTY	G2		usual	2		Usual	2		USUAL	3
Usual	3		USUAL	3		squamous usual	3		usual	III		Non-HPV-related SCC (SCC, usual type)	III		WARTY	G2		usual	3		Usual	3		USUAL	3
Usual	2		USUAL	2		squamous usual	2		usual	I		Non-HPV-related SCC (SCC, usual type)	III		USUAL	G2		usual	2		Usual	2		USUAL	2
Usual	3		USUAL	2		squamous usual	3		usual	II		Non-HPV-related SCC (SCC, usual type)	III		WARTY	G2		usual	3		Usual	3		USUAL	2
Not scanned																		not scanned			Not scanned
Usual-warty	3		WARTY	3		warty	3		usual	III		HPV-related SCC (Warty carcinoma)	III		WARTY	G3		warty	2		Warty-basaloid	3		WARTY	3
Verrucous	1		VERRUCOUS	1		warty	2		verrucous	I		Non-HPV-related SCC (Carcinoma cuniculatum)	I		VERRUCOUS	G1		usual	1		Verrucous	1		VERRUCOUS	1
Not scanned																		not scanned			Not scanned
Not scanned																		not scanned			Not scanned
Basaloid	3		USUAL	1		squamous usual	2		basaloid	III		HPV-related SCC (Basaloid squamous cell carcinoma)	III		WARTY	G3		basaloid	2		Basaloid	3		BASALOID	2
Usual	2		VERRUCOUS	1		warty	2		usual	II		Non-HPV-related SCC (SCC, usual type)	II		USUAL	G2		usual	2		Usual	2		USUAL	1
Warty-basaloid	2		WARTY BASALOID	3		squamous usual	2		usual	III		HPV-related SCC (Warty-basaloid carcinoma)	III		WARTY	G2		mixed (usual+basaloid)	2		Basaloid	3		BASALOID	3
Warty	2		WARTY ?	2		squamous usual	2		basaloid (??)	III		HPV-related SCC (Basaloid squamous cell carcinoma)	III		WARTY	G2		basaloid	2		Warty	2		BASALOID	3
Usual	2		USUAL	1		squamous usual	2		usual	II		HPV-related SCC (Basaloid squamous cell carcinoma)	III		USUAL	G2		basaloid	2		Usual	2		BASALOID	1
Usual	1		USUAL	1		squamous usual	2		usual	II		Non-HPV-related SCC (SCC, usual type)	I		WARTY	G2		usual	1		Usual	1		USUAL	1
Basaloid	3		WARTY BASALOID	2		warty-basaloid	2		basaloid	III		HPV-related SCC (Basaloid squamous cell carcinoma)	III		USUAL	G2		basaloid	3		Basaloid	3		BASALOID	2
Usual	2		USUAL	3		usual	2		usual	III		Non-HPV-related SCC (SCC, usual type)	III		WARTY	G2		usual	2		Usual	2		USUAL	3
Not scanned																		not scanned			Not scanned
Warty	2		WARTY	2		usual	2		warty	II		HPV-related SCC (Warty carcinoma)	III		USUAL	G2		usual	1		Warty	2		WARTY	2
Usual	3		USUAL	3		usual	3		usual	III		Non-HPV-related SCC (SCC, usual type)	III		USUAL	G2		usual	3		Usual	3		USUAL	3
Pseudohyperplastic	1		VERRUCOUS	1		usual	2		Warty-basaloid	III		Non-HPV-related SCC (pseudohyperplastic carcinoma)	I		WARTY	G2		usual	1		Pseudohyperplastic	1		VERRUCOUS	1
Basaloid	3		BASALOID	3		warty-basaloid	3		basaloid	III		HPV-related SCC (Basaloid squamous cell carcinoma)	III		WARTY	G2		mixed (basaloid+usual)	2		Basaloid	3		WARTY BASALOID	3
Basaloid	3		BASALOID	3		warty-basaloid	2		usual	III		HPV-related SCC (Warty-basaloid carcinoma)	III		WARTY	G2		basaloid	3		Basaloid	3		BASALOID	3
Not scanned																		not scanned			Not scanned
Warty-basaloid	2		WARTY BASALOID	2		warty	2		verrucous	I		HPV-related SCC (Warty-basaloid carcinoma)	III		WARTY	G2		warty-basaloid	2		Warty-basaloid	2		WARTY	2
Not scanned																		not scanned			Not scanned
Usual	2		USUAL	2		usual	3		usual	II		Non-HPV-related SCC (SCC, usual type)	III		USUAL	G2		usual	3		Usual	3		USUAL	2
Not scanned																		not scanned			Not scanned
Usual	2		USUAL	2		usual	3		usaul	II		Non-HPV-related SCC (SCC, usual type)	II		WARTY-BASALOID	G1		usual	3		Usual	2		USUAL	2
Usual	2		CLEAR CELL	3		usual	2		warty	III		HPV-related SCC (clear cell squamous cell carcinoma)	III		CLEAR CELL	G3		usual	2		Usual	2		CLEAR CELL	3
Usual	2		USUAL	1		usual	1		usual	III		Non-HPV-related SCC (SCC, usual type)	II		USUAL	G2		warty	2		Usual	2		USUAL	1
Usual	3		USUAL	3		usual	3		usual	III		Non-HPV-related SCC (SCC, usual type)	III		USUAL	G2		basaloid	3		Usual	3		USUAL	3
Usual	3		USUAL	3		usual	3		usual	III		Non-HPV-related SCC (SCC, usual type)	III		WARTY	G2		usual	3		Usual	3		USUAL	3
Not scanned			no slide															not scanned			Not scanned
Verrucous	1		VERRUCOUS	1		usual	2		verrucous	I		Non-HPV-related SCC (SCC, usual type)	II		USUAL	G1		verrucous	1		Verrucous	1		VERRUCOUS	1
Verrucous	1		VERRUCOUS	1		warty	2		warty	II		HPV-related SCC (Warty carcinoma)	II		WARTY	G2		verrucous	1		Verrucous	1		VERRUCOUS	1
Invasiv not scanned																		only in situ is scanned			Invasiv not scanned
Verrucous	1		CUNICULATUM	1		warty	2		usaul/carcinoma caniculatum	I		Non-HPV-related SCC (SCC, usual type)	I		CUNICULATUM	G1		pseudoepitheliomatous	1		Pseudohyperplastic	1		CUNICULATUM	1
Usual	2		USUAL	3		warty	2		usual	III		HPV-related SCC (Warty carcinoma)	II		WARTY	G2		usual	2		Usual	2		USUAL	3
Usual	2		USUAL	1		usual	2		usual	II		Non-HPV-related SCC (SCC, usual type)	II		USUAL	G3		usual	2		Usual	2		USUAL	1
usual	1		WARTY	1		usual	2		pseudohyperplastic	I		HPV-related SCC (Warty carcinoma)	III		USUAL	G2		usual	1		usual	1		USUAL	1
Usual	2		USUAL	3		usual	2		usual	III		Non-HPV-related SCC (SCC, usual type)	III		USUAL	G2		usual	2		Usual	2		USUAL	3
Usual	3		USUAL	3		warty	3		warty	III		Non-HPV-related SCC (SCC, usual type)	III		USUAL	G3		usual	2		Usual	3		USUAL	3
Usual	1		VERRUCOUS	1		warty	2		usual	II		Non-HPV-related SCC (SCC, usual type)	III		VERRUCOUS	G2		mixed (usual and pseudoepitheliomatous)	2		Usual	1		VERRUCOUS	1
Verrucous-usual	1		VERRUCOUS	1		warty	2		warty	III		Non-HPV-related SCC (SCC, usual type)	II		VERRUCOUS	G2		mixed (usual and papillary)	2		Verrucous-usual	1		VERRUCOUS	1
Warty	2		USUAL	2		usual	2		usual	III		HPV-related SCC (Warty carcinoma)	III		VERRUCOUS	G2		warty	2		Warty	2		WARTY	2
Verrucous	1		VERRUCOUS	1		warty	2		verrucous	I		Non-HPV-related SCC (SCC, usual type)	I		USUAL	G2		papillary	1		Verrucous	1		VERRUCOUS	1
Warty-basaloid	2		USUAL	3		usual	3		basaloid	III		HPV-related SCC (Warty-basaloid carcinoma)	III		WARTY	G3		warty-basaloid	3		Warty-basaloid	2		USUAL	3
Basaloid	2		USUAL	2		warty-basaloid	3		basaloid ??	II		Non-HPV-related SCC (SCC, usual type)	II		USUAL	G2		warty	2		Basaloid	2		USUAL	2
Warty	2		USUAL	2		usual	3		usual	II		HPV-related SCC (Warty carcinoma)	II		USUAL	G2		warty	2		Warty	2		USUAL	2
Basaloid	2		BASALOID	1		warty-basaloid	3		Usual ???	II		HPV-related SCC (Basaloid squamous cell carcinoma)	III		BASALOID	G1		basaloid	2		Basaloid	2		BASALOID	1
Usual	3		USUAL	3		usual	3		usual	III		Non-HPV-related SCC (SCC, usual type)	III		USUAL	G3		warty	3		Usual	3		USUAL	3
Usual	2		VERRUCOUS	1		usual	2		pseudohyperplastic	I		Non-HPV-related SCC (SCC, usual type)	II		USUAL	G2		usual	2		Usual	2		VERRUCOUS	1
Basaloid	2		USUAL	2		usual	2		basalioid	II		Non-HPV-related SCC (SCC, usual type)	II		USUAL	G1		warty	2		Basaloid	2		BASALOID	3
Warty-basaloid	2		WARTY BASALOID	2		warty-basaloid	2		basalioid	III		HPV-related SCC (Basaloid squamous cell carcinoma)	III		WARTY	G3		basaloid	3		Warty-basaloid	3		WARTY BASALOID	2
Usual	2		VERRUCOUS	1		usual	2		usual	II		Non-HPV-related SCC (SCC, usual type)	II		WARTY	G3		usual	2		Usual	2		VERRUCOUS	1
Excluded case			no invasive cancer			0	0					NOT ASSIGNABLE	NOT ASSIGNABLE		SOLO IN SITU	SOLO IN SITU		excluded			Exluded case			excluded
Not scanned																		not scanned			Not scanned
Warty-basaloid	2		USUAL	2		usual	2		warty(?)	III		Non-HPV-related SCC (SCC, usual type)	II		WARTY	G2		warty-basaloid	2		Warty-basaloid	2		BASALOID	2
Usual	2		USUAL	2		usual	2		usual	III		Non-HPV-related SCC (SCC, usual type)	II		USUAL	G2		usual	2		Usual	2		USUAL	2
Usual	3		USUAL	3		warty	3		usual	III		Non-HPV-related SCC (SCC, usual type)	III		BASALOID	G3		usual	3		Usual	3		USUAL	3
Usual	1		VERRUCOUS	1		warty	2		warty(?)	III		Non-HPV-related SCC (Carcinoma cuniculatum)	I		CLEAR CELL	G3		mixed (usual+papillary)	2		Usual	1		VERRUCOUS	1
Not scanned																		not scanned			Not scanned
usual	3		SARCOMATOID	3		scc sarcomatoid	3		sarcomatoid	III		Non-HPV-related SCC (sarcomatoid SCC)	III		CLEAR CELL	G3		usual	3		Usual	3		SARCOMATOID	3
Usual	2		USUAL	3		usual	3		usual	III		Non-HPV-related SCC (SCC, usual type)	III		USUAL	G2		usual	3		Usual	2		USUAL	3
Papillär-basaloid	2		WARTY	2		verrucous	2		warty(?)	III		HPV-related SCC (Warty-basaloid carcinoma)	III		PAPILLARY-BASALOID	G2		warty	2		Papillär-basaloid	2		WARTY	2
Warty	2		USUAL	3		usual	2		usual	II		HPV-related SCC (Warty carcinoma)	III		USUAL	G2		warty	2		Warty	2		USUAL	3
Usual	2		USUAL	3		usual	2		usual	III		HPV-related SCC (Warty carcinoma)	III		WARTY	G2		usual	2		Usual	2		USUAL	3
Warty-basaloid	2		WARTY BASALOID	3		warty-basaloid	3		Basaloid / warty-basaloid?	III		HPV-related SCC (Papillary-basaloid carcinoma)	III		WARTY	G3		warty	2		Warty-basaloid	2		WARTY BASALOID	3
Usual	1		VERRUCOUS	1		usual	2		usual	I		Non-HPV-related SCC (pseudohyperplastic carcinoma)	I		VERRUCOUS	G2		usual	2		Usual	1		VERRUCOUS	1
Not scanned																		not scanned			Not scanned
Warty	2		VERRUCOUS	1		usual	3		Warty ?	III		HPV-related SCC (Warty-basaloid carcinoma)	III		WARTY	G3		usual	2		Warty	2		VERRUCOUS	1
Usual	3		USUAL	3		usual	3		usual	III		Non-HPV-related SCC (SCC, usual type)	III		PSEUDOGLANDULAR	G3		usual	3		Usual	3		USUAL	3
Warty-basaloid	2		VERRUCOUS	2		usual	2		Warty ?	III		HPV-related SCC (Warty carcinoma)	III		WARTY	G2		warty	2		Warty-basaloid	2		VERRUCOUS	1
Not scanned																		not scanned			Not scanned
Usual	2		USUAL	1		usual	2		usual	I		Non-HPV-related SCC (SCC, usual type)	II		USUAL	G2		usual	2		Usual	2		USUAL	1
Usual	3		USUAL	3		usual	3		usual	III		Non-HPV-related SCC (SCC, usual type)	III		USUAL	G2		usual	3		Usual	3		USUAL	3
Warty	3		USUAL	3		usual	3		Warty-basaloid	III		HPV-related SCC (Warty carcinoma)	III		WARTY	G2		warty	2		Warty	3		USUAL	3
Not scanned																		not scanned			Not scanned
Not scanned																		not scanned			Not scanned
Verrucous	1		VERRUCOUS	1		verrucous	2		usual	I		Non-HPV-related SCC (pseudohyperplastic carcinoma)	I		CUNUCULATUM	G2		pseudoepitheliomatous	1		Pseudohyperplastic	1		VERRUCOUS	1
Usual	2		VERRUCOUS	1		warty	2		usual	I		HPV-related SCC (Warty carcinoma)	II		VERRUCOUS	G1		papillary	2		Usual	2		VERRUCOUS	1
Verrucous	1		VERRUCOUS	1		warty	2		usual	I		Non-HPV-related SCC (verrucous carcinoma)	I		VERRUCOUS	G1		verrucous	1		Verrucous	1		VERRUCOUS	1
Basaloid	2		BASALOID	2		warty basaloid	2		basaloid	III		HPV-related SCC (Basaloid squamous cell carcinoma)	III		WARTY	G2		warty-basaloid	2		Basaloid	2		BASALOID	2
Usual	2		USUAL	1		usual	2		usual	II		Non-HPV-related SCC (SCC, usual type)	II		USUAL	G2		usual	2		Usual	2		USUAL	1
Basaloid	3		BASALOID	3		usual	2		basaloid	III		HPV-related SCC (Warty-basaloid carcinoma)	III		BASALOID	G1		warty-basaloid	2		Basaloid	3		BASALOID	3
Not scanned																		not scanned			Not scanned
Usual	1		CUNICULATUM	1		verrucous	2		carcinoma cuniculatum	I		Non-HPV-related SCC (Carcinoma cuniculatum)	III		CUNUCULATUM	G2		usual	2		Usual	1		CUNICULATUM	1
Usual	2		USUAL	2		usual	3		usual	III		Non-HPV-related SCC (SCC, usual type)	III		USUAL	G1		usual	2		Usual	3		USUAL	2
Usual	3		USUAL	3		usual	3		Warty ?	III		HPV-related SCC (Warty carcinoma)	III		WARTY	G2		usual	3		Usual	3		USUAL	3
Usual	3		USUAL	3		usual	3		Warty ?	III		HPV-related SCC (Warty carcinoma)	III		CUNUCULATUM	G2		usual	3		Usual	3		USUAL	3
Excluded case	3		? Needs IHC			needs IHC possible metastasis			?????			NEED OF IHC	NEED OF IHC		WARTY-not included			excluded			Excluded case			UNDIFFERENTIATED (METASTASIS?)
Carcinoma cuniculatum	1		VERRUCOUS	1		warty	2		Usual ???	II		Non-HPV-related SCC (pseudohyperplastic carcinoma)	I		WARTY-BASALOID	G2		verrucous	1		Carcinoma cuniculatum	1		VERRUCOUS	1
Basaloid	3		USUAL	3		basaloid	3		basaloid	III		HPV-related SCC (Basaloid squamous cell carcinoma)	III		WARTY	G2		basaloid	2		Basaloid	3		BASALOID	3
Not scanned																		not scanned			Not scanned
Usual	2		USUAL	2		usual	2		usual	II		Non-HPV-related SCC (SCC, usual type)	II		USUAL	G2		usual	3		Usual	2		USUAL	2
Basaloid	3		BASALOID	3		basaloid	2		basaloid	III		HPV-related SCC (Basaloid squamous cell carcinoma)	III		WARTY	G3		basaloid	3		Basaloid	3		BASALOID	3
Warty	2		VERRUCOUS	1		warty	2		Warty-basaloid	III		HPV-related SCC (Warty-basaloid carcinoma)	III		WARTY	G2		warty	2		Warty	2		BASALOID	1
Warty-basaloid	2		USUAL	2		usual	2		usual	III		HPV-related SCC (Warty-basaloid carcinoma)	III		USUAL	G2		warty-basaloid	2		Warty-basaloid	2		BASALOID	2
Verrucous-Usual	1		VERRUCOUS	1		usual	2		usual/ verrucoso	I		Non-HPV-related SCC (pseudohyperplastic carcinoma)	I		USUAL	G2		usual	2		Verrucous-Usual	1		VERRUCOUS	1
Usual	3		USUAL	3		usual	3		usual	III		Non-HPV-related SCC (SCC, usual type)	III		WARTY	G2		usual	3		Usual	3		USUAL	3
Usual	2		USUAL	2		usual	2		usual	II		Non-HPV-related SCC (SCC, usual type)	II		USUAL	G3		usual	2		Usual	2		USUAL	2
Usual	2		USUAL	3		usual	3		usual	III		Non-HPV-related SCC (SCC, usual type)	III		WARTY	G1		usual	3		Usual	2		USUAL	3
Warty-basaloid	3		BASALOID	3		warty-basaloid	3		basalioid	III		HPV-related SCC (Basaloid squamous cell carcinoma)	III		BASALOID	G2		mixed basaloid and usual	2		Warty-basaloid	3		BASALOID	3
Basaloid	3		BASALOID	3		warty-basaloid	2		basalioid	III		HPV-related SCC (Basaloid squamous cell carcinoma)	III		WARTY	G2		basaloid	2		Basaloid	3		BASALOID	3
Verrucous-warty	2		WARTY BASALOID	3		warty basaloid	2		Warty	III		HPV-related SCC (Warty carcinoma)	III		WARTY-BASALOID	G3		usual	2		Verrucous-warty	2		WARTY BASALOID	3
Usual	2		VERRUCOUS	1		usual	2		usual	II		HPV-related SCC (Warty carcinoma)	III		USUAL	G1		usual	2		Usual	2		VERRUCOUS	1
Usual	2		USUAL	2		usual	3		usual	III		Non-HPV-related SCC (SCC, usual type)	III		WARTY	G3		usual	3		Usual	2		USUAL	2
Usual	2		BASALOID	2		warty	2		Warty-basaloid	III		Non-HPV-related SCC (SCC, usual type)	II		USUAL	G2		usual	2		Usual	2		VERRUCOUS	1
Basaloid	3		BASALOID	3		warty-basaloid	3		basalioid	III		HPV-related SCC (Basaloid squamous cell carcinoma)	III		BASALOID	G2		basaloid	2		Basaloid	3		BASALOID	3
Usual	3		USUAL	3		usual	2		usual	II		Non-HPV-related SCC (SCC, usual type)	III		WARTY	G3		mixed basaloid and usual	2		Usual	2		USUAL	3
Usual	3		USUAL	3		usual	2		usual	III		Non-HPV-related SCC (SCC, usual type)	III		WARTY	G2		usual	3		Usual	3		USUAL	3
Usual	1		VERRUCOUS	1		warty	2		usual	II		Non-HPV-related SCC (SCC, usual type)	II		USUAL	G2		usual	1		Usual	1		VERRUCOUS	1
Usual	1		USUAL	1		verrucous	2		usual	II		Non-HPV-related SCC (SCC, usual type)	I		WARTY	G2		usual	1		Usual	1		USUAL	1
Warty-basaloid	2		WARTY BASALOID	3		warty-basaloid	2		Warty-basaloid	III		HPV-related SCC (Warty-basaloid carcinoma)	III		WARTY	G3		mixed basaloid and usual	2		Warty-basaloid	3		WARTY BASALOID	3
Basaloid-usual	2		USUAL	2		usual	2		usual	III		Non-HPV-related SCC (SCC, usual type)	III		WARTY	G2		mixed basaloid and usual	2		Basaloid-usual	2		USUAL	2
Usual	2		USUAL	2		cuniculatum	2		carcinoma cuniculatum ?	I		Non-HPV-related SCC (SCC, usual type)	II		WARTY	G3		usual	2		Usual	2		USUAL	2
Basaloid-usual	3		USUAL	3		warty-basaloid	2		usual	II		HPV-related SCC (Warty-basaloid carcinoma)	III		BASALOID	G2		mixed basaloid and usual	2		Basaloid-usual	3		USUAL	3
Usual	1		VERRUCOUS	1		usual	2		verrucous	I		Non-HPV-related SCC (pseudohyperplastic carcinoma)	I		USUAL	G2		usual	2		Usual	1		VERRUCOUS	1
Basaloid	2		BASALOID	3		warty-basaloid	2		basalioid	III		HPV-related SCC (Basaloid squamous cell carcinoma)	III		WARTY	G3		mixed basaloid and usual	2		Basaloid	2		BASALOID	3
Usual	2		VERRUCOUS	1		usual	2		usual	I		Non-HPV-related SCC (SCC, usual type)	I		WARTY	G3		usual	2		Usual	2		VERRUCOUS	1
Usual	3		USUAL	2		usual	2		usual	III		Non-HPV-related SCC (SCC, usual type)	II		WARTY	G3		usual	3		Usual	3		USUAL	2
Usual	1		VERRUCOUS	1		usual	2		usual	I		Non-HPV-related SCC (pseudohyperplastic carcinoma)	I		USUAL	G2		usual	2		Usual	1		VERRUCOUS	1
Warty	2		VERRUCOUS	1		usual	2		usual	II		Non-HPV-related SCC (SCC, usual type)	I		USUAL	G3		warty	2		Warty	2		WARTY	1
Basaloid	3		BASALOID	3		warty-basaloid	2		basalioid	III		HPV-related SCC (Basaloid squamous cell carcinoma)	III		BASALOID	G2		basaloid	2		Basaloid	3		BASALOID	3
Usual-warty	3		USUAL	3		usual (or urothelial cancer from urethra)	2		usual	III		Non-HPV-related SCC (SCC, usual type)	III		WARTY	G3		basaloid (sarcomatoid)	3		Usual-warty	3		USUAL	3
Usual	2		VERRUCOUS	2		usual	2		usual	II		Non-HPV-related SCC (SCC, usual type)	I		VERRUCOUS	G1		usual	2		Usual	2		VERRUCOUS	2
Usual	3		USUAL	3		usual	3		warty	III		Non-HPV-related SCC (SCC, usual type)	III		CLEAR CELL	G3		usual	3		Usual	3		USUAL	3
Usual	2		USUAL	2		usual	2		usual	III		Non-HPV-related SCC (SCC, usual type)	III		WARTY-BASALOID	G2		warty-basaloid	2		Usual	2		USUAL	2
Usual	2		USUAL	2		usual	2		usual	II		Non-HPV-related SCC (SCC, usual type)	II		WARTY	G3		mixed basaloid and usual	2		Usual	2		USUAL	2
Usual	1		CUNICULATUM	1		cuniculatum	2		carcinoma cuniculatum (?)	I		Non-HPV-related SCC (Carcinoma cuniculatum)	I		USUAL	G2		usual	2		Usual	1		CUNICULATUM	1
Peusohyperpastiskt	1		VERRUCOUS	1		pseudohyperplastic	2		Verrucous (?)	I		Non-HPV-related SCC (pseudohyperplastic carcinoma)	I		USUAL	G1		usual	2		Peusohyperpastiskt	1		VERRUCOUS	1
Usual	1		VERRUCOUS	1		usual	2		usuale	I		Non-HPV-related SCC (SCC, usual type)	I		USUAL	G2		usual	2		Usual	1		VERRUCOUS	1
Warty	2		CLEAR CELL	3		usual	2		Warty-basaloid	III		HPV-related SCC (Warty-basaloid carcinoma)	III		BASALOID	G2		basaloid			Warty	2		CLEAR CELL	3
Usual	3		BASALOID	3		usual	2		Basaloid	III		HPV-related SCC (Basaloid squamous cell carcinoma)	III		WARTY	G3		warty	2		Usual	3		BASALOID	3
Verrucous-usual	1		VERRUCOUS	1		warty	2		Pseudohyperplastic	I		Non-HPV-related SCC (pseudohyperplastic carcinoma)	I		USUAL	G2		usual	1		Verrucous-usual	1		VERRUCOUS	1
Usual	2		USUAL	2		usual	2		usual	II		Non-HPV-related SCC (SCC, usual type)	II		WARTY	G2		usual	2		Usual	2		USUAL	2
Usual	3		USUAL	3		usual	3		usual	III		Non-HPV-related SCC (SCC, usual type)	III		WARTY	G3		usual	3		Usual	3		USUAL	3
Verrucous	1		VERRUCOUS	1		warty	2		Verrucous (?)	I		Non-HPV-related SCC (verrucous carcinoma)	I		USUAL	G2		verrucous	1		Verrucous	1		VERRUCOUS	1
Usual	2		WARTY	2		cuniculatum	2		usual	II		Non-HPV-related SCC (SCC, usual type)	I		CLEAR CELL	G3		usual	2		Usual	2		WARTY	2
Not scanned																		not scanned			Not scanned
Usual	2		WARTY	1		usual	2		usual	II		Non-HPV-related SCC (SCC, usual type)	III		WARTY	G2		usual	3		Usual	2		WARTY	1
Usual	3		USUAL	2		usual	3		usual	III		Non-HPV-related SCC (SCC, usual type)	III		WARTY	G3		usual	3		Usual	3		USUAL	2
Usual	2		USUAL	3		usual	2		usual	II		Non-HPV-related SCC (SCC, usual type)	II		USUAL	G3		warty-basaloid	2		Usual	2		USUAL	3
Usual	1		WARTY	3		verrucous	2		warty	II		HPV-related SCC (Warty carcinoma)	III		WARTY	G3		clear cell usual	2		Usual	2		WARTY	3
Usual	3		WARTY BASALOID	3		usual	3		usual	III		HPV-related SCC (Warty-basaloid carcinoma)	III		WARTY	G3		usual	3		Usual	3		WARTY BASALOID	3
Warty	2		WARTY	2		warty	2		warty	II		HPV-related SCC (Warty carcinoma)	III		USUAL	G2		usual	2		Warty	2		WARTY	2
Vanlig subtyp	2		USUAL	3		usual	3		usual	II		Non-HPV-related SCC (SCC, usual type)	III		WARTY	G3		mixed basaloid and usual	2		Vanlig subtyp	2		USUAL	3
Warty	2		WARTY	3		pseudohyperplastic	2		Warty-basaloid	III o II		Non-HPV-related SCC (SCC, usual type)	I		VERRUCOUS	G2		warty	2		Warty	2		WARTY	3
Usual	2		USUAL	2		usual	3		usual	III		Non-HPV-related SCC (SCC, usual type)	III		USUAL	G2		usual	3		Usual	2		USUAL	2
Usual	2		USUAL	1		usual	2		warty	III		Non-HPV-related SCC (SCC, usual type)	III		WARTY	G2		usual	2		Usual	2		USUAL	1
Basaloid	2		BASALOID	2		usual	2		basaloid	III		HPV-related SCC (Basaloid squamous cell carcinoma)	III		BASALOID	G2		warty-basaloid	2		Basaloid	2		BASALOID	2
Warty	2		USUAL	3		usual	2		warty-basaloid?	III		HPV-related SCC (Warty carcinoma)	III		WARTY-BASALOID	G3		warty	2		Warty	2		USUAL	3
Warty	2		WARTY	2		usual	2		warty	III		HPV-related SCC (Warty-basaloid carcinoma)	III		WARTY	G2		warty-basaloid	3		Warty	2		WARTY	2
Usual	2		CUNICULATUM	1		usual	2		usual	I		Non-HPV-related SCC (SCC, usual type)	I		CUNICULATUM	G2		usual	2		Usual	2		CUNICULATUM	1
Usual	2		USUAL	2		usual	2		usual	II		Non-HPV-related SCC (SCC, usual type)	II		WARTY	G2		usual	3		Usual	2		USUAL	2
Papillary-verrucous	1		WARTY	1		warty	2		verrucous	I		HPV-related SCC (Warty carcinoma)	III		WARTY-BASALOID	G2		papillary	1		Papillary-verrucous	1		WARTY	1
Warty	3		USUAL	1		usual	1		Warty	III		HPV-related SCC (Warty carcinoma)	III		WARTY-BASALOID	G2		warty	3		Warty	3		WARTY	1
Usual	1		WARTY	1		usual	1		warty	III		HPV-related SCC (Warty carcinoma)	III		CUNICULATUM	G2		usual	1		Usual	1		WARTY	1
Usual	3		USUAL	3		usual	3		usual	III		Non-HPV-related SCC (SCC, usual type)	III		WARTY	G3		usual	3		Usual	3		USUAL	3
Verrucous-usual	1		VERRUCOUS	1		usual	2		usual	II		Non-HPV-related SCC (SCC, usual type)	II		USUAL	G2		usual	1		Verrucous-usual	1		VERRUCOUS	1
Usual	2		USUAL	2		usual	2		warty	III		Non-HPV-related SCC (SCC, usual type)	III		USUAL	G3		usual	3		Usual	2		USUAL	2
Warty-basaloid	2		WARTY BASALOID	2		cuniculatum	2		warty-basaloid??	III		HPV-related SCC (Warty-basaloid carcinoma)	III		WARTY-BASALOID	G2		mixed basaloid and usual	3		Warty-basaloid	2		WARTY BASALOID	2
Usual	2		USUAL	2		usual	2		usual	III		Non-HPV-related SCC (SCC, usual type)	III		WARTY	G3		usual	3		Usual	2		USUAL	2
Basaloid	3		BASALOID	3		warty-basaloid	2		basaloid	III		HPV-related SCC (Basaloid squamous cell carcinoma)	III		BASALOID	G2		basaloid	2		Basaloid	3		BASALOID	3
Basaloid	2		BASALOID	3		basaloid	2		basaloid	III		HPV-related SCC (Basaloid squamous cell carcinoma)	III		BASALOID	G1		basaloid	2		Basaloid	2		BASALOID	3
Warty-basaloid	3		USUAL	3		usual	3		usual	III		HPV-related SCC (Warty carcinoma)	III		WARTY	G3		usual	3		Warty-basaloid	3		USUAL	3
Usual	1		USUAL	1		warty-basaloid	2		usual	II		Non-HPV-related SCC (SCC, usual type)	I		USUAL	G2		usual	2		Usual	1		USUAL	1
Verrucous	1		WARTY	1		warty	2		warty	II		Non-HPV-related SCC (SCC, usual type)	I		USUAL	G1		usual	1		Verrucous	1		WARTY	1
Usual	2		USUAL	1		usual	2		warty	II		Non-HPV-related SCC (SCC, usual type)	III		WARTY	G2		usual	2		Usual	2		USUAL	1
Usual	2		WARTY	2		warty	2		warty	II		HPV-related SCC (Warty carcinoma)	III		WARTY	G3		usual	2		Usual	2		WARTY	2
Usual	3		USUAL	2		usual	3		usual	II		Non-HPV-related SCC (SCC, usual type)	III		USUAL	G3		usual	3		Usual	3		USUAL	2
Usual	2		VERRUCOUS	1		usual	2		usual	II		Non-HPV-related SCC (SCC, usual type)	II		VERRUCOUS	G2		usual	3		Usual	2		VERRUCOUS	1
Usual	2		VERRUCOUS	2		warty-basaloid	2		basaloid	III		Non-HPV-related SCC (SCC, usual type)	II		USUAL	G3		usual	2		Usual	2		USUAL	2
Usual	1		USUAL	1		warty	2		warty	II		Non-HPV-related SCC (SCC, usual type)	I		WARTY-BASALOID	G2		clear cell usual	1		Usual	1		USUAL	1
Verrucous	1		VERRUCOUS	1		warty	2		verrucous	I		Non-HPV-related SCC (SCC, usual type)	I		WARTY	G2		usual	1		Verrucous	1		VERRUCOUS	1
Verrucous	1		VERRUCOUS	1		warty	2		verrucous	I		Non-HPV-related SCC (SCC, usual type)	I		USUAL	G2		usual	2		Verrucous	1		VERRUCOUS	1
Usual	2		USUAL	2		usual	2		usual	III		Non-HPV-related SCC (SCC, usual type)	II		WARTY	G3		usual	2		Usual	2		USUAL	2
Usual	3		USUAL	2		usual	3		usual	III		Non-HPV-related SCC (SCC, usual type)	II		WARTY	G2		usual	3		Usual	3		USUAL	2
Warty-basaloid	3		USUAL	3		usual	2		basaloid	III		Non-HPV-related SCC (SCC, usual type)	II		WARTY-BASALOID	G2		basaloid	2		Warty-basaloid	3		BASALOID	3
Usual	2		USUAL	2		usual	3		usual	III		Non-HPV-related SCC (SCC, usual type)	III		USUAL	G3		usual	3		Usual	2		USUAL	2
Verrucous	1		VERRUCOUS	1		warty	2		warty	II		HPV-related SCC (Warty carcinoma)	III		CUNICULATUM	G1		verrucous	1		Verrucous	1		VERRUCOUS	1
Papillary-warty	1		USUAL	1		pseudohyperplastic	2		Warty-basaloid	II		HPV-related SCC (Warty carcinoma)	III		PAPILLARY-BASALOID	G2		warty	2		Papillary-warty	1		WARTY	1
Usual	3		USUAL	1		warty	2		usual	III		Non-HPV-related SCC (SCC, usual type)	II		WARTY	G3		usual	3		Usual	2		USUAL	1
Verrucous and usual	2		USUAL	3		usual	2		usual	III		HPV-related SCC (Warty carcinoma)	III		WARTY	G3		usual	2		Verrucous and usual	2		USUAL	3
Lymphoepithelioma like carcinoma typ	3		LYMPHOEPITELIOMA	3		limpho-epithelioma-like	2		usual	III		HPV-related SCC (Lymphoepithelioma-like carcinoma)	III		LYMPHOEPITHELIOMA-LIKE	G2		lymphoepithelioma-like carcinoma	3		Lymphoepithelioma like carcinoma typ	3		LYMPHOEPITELIOMA	3
Usual	2		WARTY	2		warty	3		usual	III		HPV-related SCC (Warty carcinoma)	III		WARTY	G3		usual with mucinous component	2		Usual	2		WARTY	2
Basaloid	3		USUAL	3		warty-basaloid	2		usual	III		Non-HPV-related SCC (SCC, usual type)	III		WARTY	G3		basaloid	3		Basaloid	3		USUAL	3
Warty-basaloid	2		CLEAR CELL	2		usual	2		basaloid	III		HPV-related SCC (Clear cell squamous cell carcinoma)	III		PAPILLARY-BASALOID	G2		warty	3		Warty-basaloid	2		CLEAR CELL	2
Warty-basaloid	3		BASALOID	3		warty-basaloid	2		basaloid	III		HPV-related SCC (Basaloid squamous cell carcinoma)	III		WARTY	G2		basaloid	3		Warty-basaloid	3		BASALOID	3
Warty-basaloid	2		USUAL	1		usual	2		Warty-basaloid	III		Non-HPV-related SCC (SCC, usual type)	I		WARTY	G2		mixed basaloid and usual	3		Warty-basaloid	2		USUAL	1
Usual	2		VERRUCOUS	1		warty	2		usual	II		Non-HPV-related SCC (SCC, usual type)	II		USUAL	G2		usual	2		Usual	2		VERRUCOUS	1
Usual	3		USUAL	3		usual	3		usual	III		Non-HPV-related SCC (SCC, usual type)	III		USUAL	G3		usual	3		Usual	3		USUAL	3
Usual	2		WARTY BASALOID	3		usual	3		usual	III		HPV-related SCC (Warty carcinoma)	III		WARTY	G2		usual	3		Usual	3		USUAL	3
Pseudoglandulary	3		USUAL	3		usual	3		usual	III		Non-HPV-related SCC (SCC, usual type)	III		WARTY	G3		usual	3		Pseudoglandulary	3		USUAL	3
Usual	2		BASALOID	3		warty-basaloid	2		usual	II		Non-HPV-related SCC (SCC, usual type)	I		USUAL	G3		usual	2		Usual	2		BASALOID	2
Usual-warty	2		WARTY	1		warty	2		Warty-basaloid	III		HPV-related SCC (Warty carcinoma)	III		USUAL	G2		warty-basaloid	3		Usual-warty	2		WARTY	1
Basaloid	2		BASALOID	3		basaloid	2		basalioid ???	III		HPV-related SCC (Basaloid squamous cell carcinoma)	III		WARTY	G2		basaloid	3		Basaloid	2		BASALOID	3
Usual	1		VERRUCOUS	1		warty	1		warty	II		HPV-related SCC (Warty carcinoma)	III		USUAL	G3		usual	2		Usual	1		VERRUCOUS	1
Basaloid	2		WARTY BASALOID	2		warty-basaloid	2		basalioid	III		HPV-related SCC (Warty-basaloid carcinoma)	III		WARTY	G2		warty	2		Basaloid	2		WARTY BASALOID	2
Warty-basaloid	3		USUAL	2		warty	2		Warty-basaloid ???	III		Non-HPV-related SCC (SCC, usual type)	III		WARTY	G3		mixed basaloid and usual	3		Warty-basaloid	3		USUAL	2
Verrucous-vanlig	2		BASALOID	3		basaloid	2		basaloid	III		HPV-related SCC (Basaloid squamous cell carcinoma)	III		WARTY	G3		mixed basaloid and usual	2		Verrucous-vanlig	2		BASALOID	3
Usual	2		USUAL	2		usual	1		usual	III		Non-HPV-related SCC (SCC, usual type)	II		BASALOID	G2		usual (pseudoglandular)	3		Usual	2		USUAL	2
Usual-basaloid	2		USUAL	2		warty-basaloid	2		usual	II		Non-HPV-related SCC (SCC, usual type)	III		WARTY-BASALOID	G2		warty	2		Usual-basaloid	2		WARTY BASALOID	2
Verrucous	1		VERRUCOUS	1		warty	2		usual	I		Non-HPV-related SCC (verrucous carcinoma)	II		USUAL	G3		verrucous	1		Verrucous	1		VERRUCOUS	1
Papillary-basaloid	2		WARTY BASALOID	1		warty	2		usual	III		HPV-related SCC (Warty-basaloid carcinoma)	I		WARTY	G2		warty	3		Papillary-basaloid	2		WARTY BASALOID	1
Usual	2		USUAL	1		warty-basaloid	2		usual	II		HPV-related SCC (Warty-basaloid carcinoma)	III		WARTY	G2		usual	2		Usual	2		USUAL	1
Warty-basaloid	3		USUAL	3		usual	3		usual	III		Non-HPV-related SCC (SCC, usual type)	III		WARTY	G3		usual	2		Warty-basaloid	3		USUAL	3
Usual	1		USUAL	1		usual	2		verrucous	I		Non-HPV-related SCC (SCC, usual type)	III		CUNICULATUM	G2		usual	2		Usual	1		USUAL	1
Basaloid	2		BASALOID	2		warty-basaloid	2		usual	III		HPV-related SCC (Basaloid squamous cell carcinoma)	II		WARTY	G2		warty-basaloid	2		Basaloid	2		BASALOID	2
Usual	3		USUAL	3		usual	3		usual	III		Non-HPV-related SCC (SCC, usual type)	III		CLEAR CELL	G2		usual	3		Usual	3		USUAL	2
Basaloid	3		BASALOID	3		warty-basaloid	3		basalioid	III		HPV-related SCC (Basaloid squamous cell carcinoma)	III		WARTY-BASALOID	G2		basaloid	2		Basaloid	3		BASALOID	3
Warty	3		USUAL	2		warty	3		usual	III		HPV-related SCC (Warty carcinoma)	III		CLEAR CELL	G2		warty	3		Warty	3		USUAL	2
Warty-basaloid	3		BASALOID	2		warty	3		usual	II		HPV-related SCC (Warty-basaloid carcinoma)	III		WARTY	G3		warty	2		Warty-basaloid	3		BASALOID	2
Warty-basaloid	2		USUAL	2		warty	2		usual	III		HPV-related SCC (Warty carcinoma)	III		WARTY-BASALOID	G2		warty	2		Warty-basaloid	2		WARTY	2
